# Supplementary material for: CC3/TIP30 affects DNA damage repair
Source: BMC Cell Biol. 2010 Apr 7;11:23. doi: 10.1186/1471-2121-11-23 (PMC2867790; doi:10.1186/1471-2121-11-23)
Supplement: Additional file 2 — List of genes differentially expressed in untreated U373neo cells versus U373cc3 cells. The Table shows results of comparative expression array analysis of the glioblastoma cells U373 stably transfected with CC3 (U373cc9) versus control transfected U373 neo. Transcripts upregulated in U373cc9 cells are shown in the first (upper) part of the Table, and transcripts downregulated in U373cc3 versus U373neo are shown in the second part of the Table. [file 1471-2121-11-23-S2.XLS]

## Sheet: Sheet1
Fold upregulation	Entrez_Gene_ID	Entrez_Gene_Name	Entrez_Gene_Description	GebeBank
803.427	7431	VIM	vimentin	NM_003380
125.959	10553	HTATIP2	HIV-1 Tat interactive protein 2, 30kDa	NM_006410
52.476	4886	NPY1R	neuropeptide Y receptor Y1	NM_000909
32.145	1961	EGR4	early growth response 4	NM_001965
30.7398	301	ANXA1	annexin A1	NM_000700
30.3515	54749	UCC1	upregulated in colorectal cancer gene 1	NM_017549
21.2736	624	BDKRB2	bradykinin receptor B2	NM_000623
20.4383	6696	SPP1	secreted phosphoprotein 1 (osteopontin, bone sialoprotein I, early T-lymphocyte activation 1)	NM_000582
18.4902	139411	PTCHD1	patched domain containing 1	NM_173495
15.445	8644	AKR1C3	aldo-keto reductase family 1, member C3 (3-alpha hydroxysteroid dehydrogenase, type II)	NM_003739
14.8974	2690	GHR	growth hormone receptor	NM_000163
14.7336	2824	GPM6B	glycoprotein M6B	NM_005278
14.1921	4675	NAP1L3	nucleosome assembly protein 1-like 3	NM_004538
14.0085	79827	ASAM	adipocyte-specific adhesion molecule	NM_024769
13.909	6383	SDC2	syndecan 2 (heparan sulfate proteoglycan 1, cell surface-associated, fibroglycan)	NM_002998
13.3194	6909	TBX2	T-box 2	NM_005994
13.23	2353	FOS	v-fos FBJ murine osteosarcoma viral oncogene homolog	NM_005252
12.0722	1958	EGR1	early growth response 1	NM_001964
11.3123	440934	LOC440934	hypothetical gene supported by BC008048	CR593560
11.215	83729	INHBE	inhibin, beta E	NM_031479
10.8926	NA	NA	NA	AK055347
10.7913	6695	SPOCK	sparc/osteonectin, cwcv and kazal-like domains proteoglycan (testican)	NM_004598
10.3467	10687	PNMA2	paraneoplastic antigen MA2	XM_376764
10.0286	8644	AKR1C3	aldo-keto reductase family 1, member C3 (3-alpha hydroxysteroid dehydrogenase, type II)	NM_003739
9.65423	253012	LOC253012	hypothetical protein LOC253012	NM_198151
8.48201	84803	MGC11324	hypothetical protein MGC11324	NM_032717
8.43959	5624	PROC	protein C (inactivator of coagulation factors Va and VIIIa)	NM_000312
8.06497	1741	DLG3	discs, large homolog 3 (neuroendocrine-dlg, Drosophila)	NM_021120
7.94082	28513	CDH19	cadherin 19, type 2	NM_021153
7.9181	2354	FOSB	FBJ murine osteosarcoma viral oncogene homolog B	NM_006732
7.58892	23237	ARC	activity-regulated cytoskeleton-associated protein	NM_015193
7.54808	1428	CRYM	crystallin, mu	NM_001888
7.49057	10046	CXorf6	chromosome X open reading frame 6	NM_005491
7.1977	140578	CHODL	chondrolectin	NM_024944
7.16779	64091	POPDC2	popeye domain containing 2	NM_022135
7.12625	163404	LOC163404	hypothetical protein LOC163404	XM_375754
6.86606	26052	DNM3	dynamin 3	NM_015569
6.52802	7421	VDR	vitamin D (1,25- dihydroxyvitamin D3) receptor	NM_000376
6.43529	85376	KIAA1666	KIAA1666 protein	XM_371429
6.01114	84525	HOP	homeodomain-only protein	NM_032495
5.76646	55323	FLJ11196	acheron	NM_018357
5.73224	22986	SORCS3	sortilin-related VPS10 domain containing receptor 3	NM_014978
5.56783	22941	SHANK2	SH3 and multiple ankyrin repeat domains 2	NM_012309
5.40832	116832	RPL39L	ribosomal protein L39-like	NM_052969
5.33525	1052	CEBPD	CCAAT/enhancer binding protein (C/EBP), delta	NM_005195
5.32054	55509	SNFT	Jun dimerization protein p21SNFT	NM_018664
5.26442	7857	SCG2	secretogranin II (chromogranin C)	NM_003469
5.22343	7436	VLDLR	very low density lipoprotein receptor	NM_003383
5.22329	797	CALCB	calcitonin-related polypeptide, beta	NM_000728
5.19593	23284	LPHN3	latrophilin 3	NM_015236
5.097	8470	ARGBP2	Arg/Abl-interacting protein ArgBP2	NM_021069
5.08169	23546	SYNGR4	synaptogyrin 4	NM_012451
5.07109	2657	GDF1	growth differentiation factor 1	NM_001492
5.02312	152007	C9orf19	chromosome 9 open reading frame 19	NM_022343
4.89841	55024	BANK1	B-cell scaffold protein with ankyrin repeats 1	NM_017935
4.75712	6769	STAC	SH3 and cysteine rich domain	NM_003149
4.72917	401480	LOC401480	hypothetical gene supported by AK056998	XM_379608
4.69014	89927	C16orf45	chromosome 16 open reading frame 45	NM_033201
4.57449	3310	HSPA6	heat shock 70kDa protein 6 (HSP70B')	NM_002155
4.52646	9586	CREB5	cAMP responsive element binding protein 5	NM_182898
4.41352	130749	CPO	carboxypeptidase O	NM_173077
4.39951	352909	LOC352909	similar to hypothetical testis protein from macaque	NM_178837
4.39679	4885	NPTX2	neuronal pentraxin II	NM_002523
4.36708	641	BLM	Bloom syndrome	NM_000057
4.27533	139818	DOCK11	dedicator of cytokinesis 11	NM_144658
4.17374	11221	DUSP10	dual specificity phosphatase 10	NM_007207
4.11011	4681	NBL1	neuroblastoma, suppression of tumorigenicity 1	NM_005380
4.09005	2669	GEM	GTP binding protein overexpressed in skeletal muscle	NM_005261
4.07962	283666	LOC283666	hypothetical protein LOC283666	AL832164
4.04848	NA	NA	NA	AK055969
4.0201	1844	DUSP2	dual specificity phosphatase 2	NM_004418
3.9506	22865	SLITRK3	SLIT and NTRK-like family, member 3	NM_014926
3.89976	55203	LGI2	leucine-rich repeat LGI family, member 2	NM_018176
3.88112	10384	BTN3A3	butyrophilin, subfamily 3, member A3	NM_006994
3.87557	51365	PLA1A	phospholipase A1 member A	NM_015900
3.84717	79623	GALNT14	UDP-N-acetyl-alpha-D-galactosamine:polypeptide N-acetylgalactosaminyltransferase 14 (GalNAc-T14)	NM_024572
3.83875	3363	HTR7	5-hydroxytryptamine (serotonin) receptor 7 (adenylate cyclase-coupled)	NM_000872
3.83748	9892	SNAP91	synaptosomal-associated protein, 91kDa homolog (mouse)	NM_014841
3.8333	3162	HMOX1	heme oxygenase (decycling) 1	NM_002133
3.77284	83988	NCALD	neurocalcin delta	NM_032041
3.76883	65055	C2orf23	chromosome 2 open reading frame 23	NM_022912
3.73454	1813	DRD2	dopamine receptor D2	NM_000795
3.69971	1787	DNMT2	DNA (cytosine-5-)-methyltransferase 2	NM_004412
3.69585	5274	SERPINI1	serine (or cysteine) proteinase inhibitor, clade I (neuroserpin), member 1	NM_005025
3.69372	3592	IL12A	interleukin 12A (natural killer cell stimulatory factor 1, cytotoxic lymphocyte maturation factor 1, p35)	NM_000882
3.64549	196410	MGC17301	hypothetical protein MGC17301	NM_152637
3.61258	2824	GPM6B	glycoprotein M6B	NM_001001995
3.55093	55026	FLJ20716	hypothetical protein FLJ20716	NM_017938
3.54272	3755	KCNG1	potassium voltage-gated channel, subfamily G, member 1	NM_002237
3.46942	92737	DNER	delta-notch-like EGF repeat-containing transmembrane	NM_139072
3.46199	3082	HGF	hepatocyte growth factor (hepapoietin A; scatter factor)	NM_000601
3.44213	23052	KIAA0830	KIAA0830 protein	XM_290546
3.4421	10324	KBTBD10	kelch repeat and BTB (POZ) domain containing 10	NM_006063
3.43309	285440	CYP4V2	cytochrome P450, family 4, subfamily V, polypeptide 2	NM_207352
3.40396	7772	ZNF229	zinc finger protein 229	XM_371175
3.36285	22809	ATF5	activating transcription factor 5	NM_012068
3.36152	623	BDKRB1	bradykinin receptor B1	NM_000710
3.34325	55515	ACCN4	amiloride-sensitive cation channel 4, pituitary	NM_018674
3.31782	54738	FEV	FEV (ETS oncogene family)	NM_017521
3.30251	51088	KLHL5	kelch-like 5 (Drosophila)	NM_015990
3.24773	11167	FSTL1	follistatin-like 1	NM_007085
3.22727	81848	SPRY4	sprouty homolog 4 (Drosophila)	NM_030964
3.17823	4313	MMP2	matrix metalloproteinase 2 (gelatinase A, 72kDa gelatinase, 72kDa type IV collagenase)	NM_004530
3.13791	8404	SPARCL1	SPARC-like 1 (mast9, hevin)	NM_004684
3.10324	91179	SCARF2	scavenger receptor class F, member 2	NM_153334
3.08435	202775	LOC202775	hypothetical LOC202775	XM_380151
3.04811	64080	RBKS	ribokinase	NM_022128
3.02666	11156	PTP4A3	protein tyrosine phosphatase type IVA, member 3	NM_007079
2.9555	10485	CROC4	transcriptional activator of the c-fos promoter	NM_006365
2.94512	79805	FLJ12505	hypothetical protein FLJ12505	NM_024749
2.92198	1839	DTR	diphtheria toxin receptor (heparin-binding epidermal growth factor-like growth factor)	NM_001945
2.91865	695	BTK	Bruton agammaglobulinemia tyrosine kinase	NM_000061
2.86672	7080	TITF1	thyroid transcription factor 1	NM_003317
2.82476	58504	ARHGAP22	Rho GTPase activating protein 22	NM_021226
2.82337	4239	MFAP4	microfibrillar-associated protein 4	NM_002404
2.8206	1843	DUSP1	dual specificity phosphatase 1	NM_004417
2.80458	1525	CXADR	coxsackie virus and adenovirus receptor	NM_001338
2.79863	NA	NA	NA	BM921275
2.78751	84234	DKFZp547F072	hypothetical protein DKFZp547F072	NM_032274
2.7824	8798	DYRK4	dual-specificity tyrosine-(Y)-phosphorylation regulated kinase 4	NM_003845
2.77409	10202	DHRS2	dehydrogenase/reductase (SDR family) member 2	NM_182908
2.77275	26038	CHD5	chromodomain helicase DNA binding protein 5	NM_015557
2.74679	5158	PDE6B	phosphodiesterase 6B, cGMP-specific, rod, beta (congenital stationary night blindness 3)	NM_000283
2.73773	3679	ITGA7	integrin, alpha 7	NM_002206
2.7369	26576	STK23	serine/threonine kinase 23	NM_014370
2.7346	11031	RAB31	RAB31, member RAS oncogene family	NM_006868
2.7289	54674	LRRN3	leucine rich repeat neuronal 3	NM_018334
2.72629	5836	PYGL	phosphorylase, glycogen; liver (Hers disease, glycogen storage disease type VI)	NM_002863
2.72575	90523	C6orf142	chromosome 6 open reading frame 142	NM_138569
2.72513	9414	TJP2	tight junction protein 2 (zona occludens 2)	NM_004817
2.71401	10231	DSCR1L1	Down syndrome critical region gene 1-like 1	NM_005822
2.68958	113675	SDSL	serine dehydratase-like	NM_138432
2.67166	26064	RAI14	retinoic acid induced 14	NM_015577
2.65172	33	ACADL	acyl-Coenzyme A dehydrogenase, long chain	NM_001608
2.64439	81621	KAZALD1	Kazal-type serine protease inhibitor domain 1	NM_030929
2.64217	467	ATF3	activating transcription factor 3	NM_001674
2.62526	1649	DDIT3	DNA-damage-inducible transcript 3	NM_004083
2.62123	22874	PLEKHA6	pleckstrin homology domain containing, family A member 6	NM_014935
2.5954	56603	CYP26B1	cytochrome P450, family 26, subfamily B, polypeptide 1	NM_019885
2.57054	143282	C10orf13	chromosome 10 open reading frame 13	NM_152429
2.55769	8912	CACNA1H	calcium channel, voltage-dependent, alpha 1H subunit	NM_021098
2.5522	147645	LOC147645	hypothetical protein LOC147645	XM_085831
2.54881	55117	SLC6A15	solute carrier family 6 (neurotransmitter transporter), member 15	NM_182767
2.5433	5819	PVRL2	poliovirus receptor-related 2 (herpesvirus entry mediator B)	NM_002856
2.5398	158471	C9orf65	chromosome 9 open reading frame 65	NM_138818
2.53521	5800	PTPRO	protein tyrosine phosphatase, receptor type, O	NM_002848
2.52166	27293	SMPDL3B	sphingomyelin phosphodiesterase, acid-like 3B	NM_014474
2.48666	284296	LOC284296	hypothetical protein LOC284296	NM_175908
2.48138	9496	TBX4	T-box 4	NM_018488
2.47297	6328	SCN3A	sodium channel, voltage-gated, type III, alpha	NM_006922
2.41089	9172	MYOM2	myomesin (M-protein) 2, 165kDa	NM_003970
2.40508	145195	C14orf144	chromosome 14 open reading frame 144	BC007749
2.3981	10656	KHDRBS3	KH domain containing, RNA binding, signal transduction associated 3	NM_006558
2.3954	29070	HSPC065	HSPC065 protein	NM_014157
2.39154	6446	SGK	serum/glucocorticoid regulated kinase	NM_005627
2.38531	3475	IFRD1	interferon-related developmental regulator 1	NM_001550
2.37431	27242	TNFRSF21	tumor necrosis factor receptor superfamily, member 21	NM_014452
2.37398	3140	MR1	major histocompatibility complex, class I-related	NM_001531
2.36917	11069	RAPGEF4	Rap guanine nucleotide exchange factor (GEF) 4	NM_007023
2.3613	23779	ARHGAP8	Rho GTPase activating protein 8	NM_015366
2.35716	1193	CLIC2	chloride intracellular channel 2	NM_001289
2.35519	1263	PLK3	polo-like kinase 3 (Drosophila)	NM_004073
2.34236	5998	RGS3	regulator of G-protein signalling 3	NM_021106
2.34226	64798	DEPDC6	DEP domain containing 6	NM_022783
2.33786	161582	DYX1C1	dyslexia susceptibility 1 candidate 1	NM_130810
2.33749	4162	MCAM	melanoma cell adhesion molecule	NM_006500
2.33606	283824	LOC283824	hypothetical protein LOC283824	BX647541
2.32908	9459	ARHGEF6	Rac/Cdc42 guanine nucleotide exchange factor (GEF) 6	NM_004840
2.3118	10079	ATP9A	ATPase, Class II, type 9A	XM_030577
2.3007	346887	LOC346887	similar to solute carrier family 16 (monocarboxylic acid transporters), member 14	XM_294450
2.24749	56895	AGPAT4	1-acylglycerol-3-phosphate O-acyltransferase 4 (lysophosphatidic acid acyltransferase, delta)	NM_020133
2.24432	1179	CLCA1	chloride channel, calcium activated, family member 1	NM_001285
2.21918	1534	CYB561	cytochrome b-561	NM_001915
2.20142	64651	AXUD1	AXIN1 up-regulated 1	NM_033027
Fold downregulation	Entrez_Gene_ID	Entrez_Gene_Name	Entrez_Gene_Description
254.664	266812	NAP1L5	nucleosome assembly protein 1-like 5	NM_153757
113.403	11145	HRASLS3	HRAS-like suppressor 3	NM_007069
58.0618	10160	FARP1	FERM, RhoGEF (ARHGEF) and pleckstrin domain protein 1 (chondrocyte-derived)	NM_005766
50.9363	10278	EFS	embryonal Fyn-associated substrate	NM_005864
44.8368	51260	CXorf26	chromosome X open reading frame 26	NM_016500
36.2473	4330	MN1	meningioma (disrupted in balanced translocation) 1	NM_002430
17.6804	4005	LMO2	LIM domain only 2 (rhombotin-like 1)	NM_005574
13.675	64359	NXN	nucleoredoxin	NM_022463
13.0536	55757	UGCGL2	UDP-glucose ceramide glucosyltransferase-like 2	NM_020121
10.1841	4615	MYD88	myeloid differentiation primary response gene (88)	NM_002468
8.70897	22949	LTB4DH	leukotriene B4 12-hydroxydehydrogenase	NM_012212
8.08281	238	ALK	anaplastic lymphoma kinase (Ki-1)	NM_004304
7.182	9254	CACNA2D2	calcium channel, voltage-dependent, alpha 2/delta subunit 2	NM_001005505
7.03239	388135	LOC388135	similar to RIKEN cDNA 6030419C18 gene	XM_370873
6.46098	9805	SCRN1	secernin 1	NM_014766
5.58726	23022	KIAA0992	palladin	NM_016081
5.30415	54901	CDKAL1	CDK5 regulatory subunit associated protein 1-like 1	NM_017774
5.17753	114884	OSBPL10	oxysterol binding protein-like 10	NM_017784
5.16306	1545	CYP1B1	cytochrome P450, family 1, subfamily B, polypeptide 1	NM_000104
5.11686	55959	SULF2	sulfatase 2	NM_018837
4.92969	143888	KDELC2	KDEL (Lys-Asp-Glu-Leu) containing 2	NM_153705
4.85629	51161	LOC51161	g20 protein	NM_016210
4.70709	9547	CXCL14	chemokine (C-X-C motif) ligand 14	NM_004887
4.6544	6256	RXRA	retinoid X receptor, alpha	AK131081
4.47664	NA	NA	NA	AL512727
4.45568	81569	LOC81569	actin like protein	NM_030812
4.19286	9537	TP53I11	tumor protein p53 inducible protein 11	NM_006034
4.07039	4067	LYN	v-yes-1 Yamaguchi sarcoma viral related oncogene homolog	NM_002350
4.05022	340277	MGC72075	hypothetical protein MGC72075	NM_199136
3.94343	143458	LOC143458	hypothetical protein LOC143458	NM_174902
3.84086	1360	CPB1	carboxypeptidase B1 (tissue)	NM_001871
3.79948	3732	KAI1	kangai 1 (suppression of tumorigenicity 6, prostate; CD82 antigen	NM_002231
3.77008	145173	B3GTL	beta 3-glycosyltransferase-like	NM_194318
3.53671	84631	SLITRK2	SLIT and NTRK-like family, member 2	NM_032539
3.49845	56751	BARHL1	BarH-like 1 (Drosophila)	NM_020064
3.41474	5438	POLR2I	polymerase (RNA) II (DNA directed) polypeptide I, 14.5kDa	NM_006233
3.37504	56998	CTNNBIP1	catenin, beta interacting protein 1	NM_020248
3.37404	79621	FLJ11712	hypothetical protein FLJ11712	NM_024570
3.29808	261729	STEAP2	six transmembrane epithelial antigen of prostate 2	NM_152999
3.23385	28992	LRP16	LRP16 protein	AL833017
3.2226	55367	LRDD	leucine-rich repeats and death domain containing	NM_018494
3.10458	2000	ELF4	E74-like factor 4 (ets domain transcription factor)	NM_001421
3.09967	3237	HOXD11	homeo box D11	NM_021192
3.09061	22873	DZIP1	DAZ interacting protein 1	NM_014934
3.01794	79713	FLJ22573	hypothetical protein FLJ22573	NM_024660
2.98878	147991	LOC147991	hypothetical protein LOC147991	NM_207325
2.90334	8045	C11orf13	chromosome 11 open reading frame 13	NM_003475
2.88973	2651	GCNT2	glucosaminyl (N-acetyl) transferase 2, I-branching enzyme	NM_001491
2.88022	11001	SLC27A2	solute carrier family 27 (fatty acid transporter), member 2	NM_003645
2.87649	6157	RPL27A	ribosomal protein L27a	AK125453
2.86907	92799	LOC92799	hypothetical protein BC007653	NM_138392
2.85949	91653	BOC	brother of CDO	NM_033254
2.85385	23143	LRCH1	leucine-rich repeats and calponin homology (CH) domain containing 1	NM_015116
2.78259	94241	TP53INP1	tumor protein p53 inducible nuclear protein 1	NM_033285
2.75227	3488	IGFBP5	insulin-like growth factor binding protein 5	NM_000599
2.73987	285782	CTAG3	cancer/testis antigen 3	NM_175745
2.73757	1400	CRMP1	collapsin response mediator protein 1	NM_001313
2.70674	92196	LOC92196	similar to death-associated protein	XM_043500
2.70437	4043	LRPAP1	low density lipoprotein receptor-related protein associated protein 1	BC007841
2.68994	83786	FKSG44	FKSG44 gene	NM_031904
2.67624	79621	FLJ11712	hypothetical protein FLJ11712	NM_024570
2.67271	4922	NTS	neurotensin	NM_006183
2.66015	1643	DDB2	damage-specific DNA binding protein 2, 48kDa	NM_000107
2.65953	252995	FNDC5	fibronectin type III domain containing 5	NM_153756
2.65551	4487	MSX1	msh homeo box homolog 1 (Drosophila)	NM_002448
2.63554	64084	CLSTN2	calsyntenin 2	NM_022131
2.61157	25840	DKFZP586A0522	DKFZP586A0522 protein	NM_014033
2.60893	9891	ARK5	AMP-activated protein kinase family member 5	NM_014840
2.60455	4081	MAB21L1	mab-21-like 1 (C. elegans)	NM_005584
2.59971	823	CAPN1	calpain 1, (mu/I) large subunit	NM_005186
2.58526	5095	PCCA	propionyl Coenzyme A carboxylase, alpha polypeptide	NM_000282
2.57717	389221	LOC389221	hypothetical LOC389221	XM_371705
2.57704	9355	LHX2	LIM homeobox 2	NM_004789
2.57299	94240	EPSTI1	epithelial stromal interaction 1 (breast)	AL831953
2.56657	222962	SLC29A4	solute carrier family 29 (nucleoside transporters), member 4	NM_153247
2.56642	4192	MDK	midkine (neurite growth-promoting factor 2)	NM_002391
2.55941	3710	ITPR3	inositol 1,4,5-triphosphate receptor, type 3	NM_002224
2.55914	441179	LOC441179	hypothetical gene supported by AK055887; AK125190	XM_496833
2.54665	79866	FLJ22624	FLJ22624 protein	NM_024808
2.54409	25854	DKFZP564J102	DKFZP564J102 protein	NM_001006655
2.53993	83441	PP1067	hypothetical protein PP1057	NM_031285
2.52763	440421	LOC440421	similar to keratin 17	XM_496202
2.5115	10206	RFP2	ret finger protein 2	NM_005798
2.50076	246721	POLR2J2	DNA directed RNA polymerase II polypeptide J-related gene	NM_145325
2.50044	26022	DKFZP564K1964	DKFZP564K1964 protein	NM_015544
2.49186	154860	LOC154860	hypothetical protein LOC154860	AK057037
2.4773	92370	ACPL2	acid phosphatase-like 2	NM_152282
2.44325	9066	SYT7	synaptotagmin VII	NM_004200
2.43151	7049	TGFBR3	transforming growth factor, beta receptor III (betaglycan, 300kDa)	NM_003243
2.42438	375341	FLJ43654	FLJ43654 protein	NM_198562
2.4215	7008	TEF	thyrotrophic embryonic factor	AB051442
2.40304	92370	ACPL2	acid phosphatase-like 2	NM_152282
2.39416	3146	HMGB1	high-mobility group box 1	AK122825
2.38916	55075	UACA	uveal autoantigen with coiled-coil domains and ankyrin repeats	NM_018003
2.3682	5080	PAX6	paired box gene 6 (aniridia, keratitis)	NM_000280
2.36493	118	ADD1	adducin 1 (alpha)	NM_001119
2.35451	283237	MGC29649	hypothetical protein MGC29649	NM_173810
2.34725	3992	FADS1	fatty acid desaturase 1	NM_013402
2.3463	135152	B3GAT2	beta-1,3-glucuronyltransferase 2 (glucuronosyltransferase S)	NM_080742
2.34573	3688	ITGB1	integrin, beta 1 (fibronectin receptor, beta polypeptide, antigen CD29 includes MDF2, MSK12)	NM_002211
2.34363	1602	DACH1	dachshund homolog 1 (Drosophila)	NM_004392
2.33804	10327	AKR1A1	aldo-keto reductase family 1, member A1 (aldehyde reductase)	BM994518
2.33539	64405	CDH22	cadherin-like 22	NM_021248
2.32903	54492	DKFZP761M1511	hypothetical protein DKFZP761M1511	AK096661
2.31573	407975	C13orf25	chromosome 13 open reading frame 25	NM_213723
2.31031	90925	LOC90925	hypothetical protein LOC90925	NM_175870
2.3085	440145	LOC440145	similar to RIKEN cDNA 2410129H14	XM_495961
2.30234	56829	ZC3HAV1	zinc finger CCCH type, antiviral 1	NM_020119
2.30208	10284	SAP18	sin3-associated polypeptide, 18kDa	NM_005870
2.29677	3636	INPPL1	inositol polyphosphate phosphatase-like 1	NM_001567
2.2953	79596	C13orf7	chromosome 13 open reading frame 7	NM_024546
2.28477	2272	FHIT	fragile histidine triad gene	BX641016
2.2783	2188	FANCF	Fanconi anemia, complementation group F	NM_022725
2.27804	5090	PBX3	pre-B-cell leukemia transcription factor 3	NM_006195
2.27308	738	C11orf2	chromosome 11 open reading frame2	NM_013265
2.27219	27146	KIAA1276	KIAA1276 protein	BX648830
2.27126	26512	DDX26	DEAD/H (Asp-Glu-Ala-Asp/His) box polypeptide 26	NM_012141
2.26683	3487	IGFBP4	insulin-like growth factor binding protein 4	NM_001552
2.26665	29005	PRO1073	PRO1073 protein	BX538238
2.26657	114609	TIRAP	toll-interleukin 1 receptor (TIR) domain containing adaptor protein	NM_052887
2.26045	81846	SBF2	SET binding factor 2	NM_030962
2.25702	26007	DKFZP586B1621	DKFZP586B1621 protein	NM_015533
2.25567	3198	HOXA1	homeo box A1	NM_005522
2.25016	8701	DNAH11	dynein, axonemal, heavy polypeptide 11	NM_003777
2.24857	4291	MLF1	myeloid leukemia factor 1	NM_022443
2.24766	10882	C1QL1	complement component 1, q subcomponent-like 1	NM_006688
2.24177	55900	ZNF302	zinc finger protein 302	NM_018443
2.24125	221687	MGC33993	hypothetical protein MGC33993	NM_152737
2.23249	284465	LOC284465	hypothetical protein LOC284465	AK092074
2.22831	145842	LOC145842	hypothetical protein LOC145842	XM_373630
2.22784	10590	SCGN	secretagogin, EF-hand calcium binding protein	NM_006998
2.22459	54841	BIVM	basic, immunoglobulin-like variable motif containing	NM_017693
2.21991	7837	D2S448	Melanoma associated gene	XM_056455
2.21939	3123	HLA-DRB1	major histocompatibility complex, class II, DR beta 1	NM_002124
2.21477	3860	KRT13	keratin 13	NM_002274
2.2141	100	ADA	adenosine deaminase	NM_000022
2.21262	3265	HRAS	v-Ha-ras Harvey rat sarcoma viral oncogene homolog	NM_005343
2.20561	2308	FOXO1A	forkhead box O1A (rhabdomyosarcoma)	NM_002015
2.20517	57661	KIAA1542	CTD-binding SR-like protein rA9	NM_020901
2.20446	163126	CRI2	CREBBP/EP300 inhibitor 2	NM_153232
2.18963	1952	CELSR2	cadherin, EGF LAG seven-pass G-type receptor 2 (flamingo homolog, Drosophila)	NM_001408
2.18515	116236	LOC116236	hypothetical protein LOC116236	NM_198147
2.17964	79829	FLJ13848	hypothetical protein FLJ13848	NM_024771
2.17668	26586	CKAP2	cytoskeleton associated protein 2	NM_018204
2.17575	8525	DGKZ	diacylglycerol kinase, zeta 104kDa	NM_003646
2.17408	80270	HSD3B7	hydroxy-delta-5-steroid dehydrogenase, 3 beta- and steroid delta-isomerase 7	NM_025193
2.16957	283248	RCOR2	REST corepressor 2	NM_173587
2.16527	1178	CLC	Charcot-Leyden crystal protein	NM_001828
2.16489	81619	TM4SF14	transmembrane 4 superfamily member 14	NM_030927
2.15712	25837	RAB26	RAB26, member RAS oncogene family	NM_014353
2.1541	55835	CENPJ	centromere protein J	NM_018451
2.15396	146429	LOC146429	hypothetical protein LOC146429	XM_370997
2.15032	1780	DNCI1	dynein, cytoplasmic, intermediate polypeptide 1	NM_004411
2.14677	55502	HES6	hairy and enhancer of split 6 (Drosophila)	NM_018645
2.143	55208	C13orf17	chromosome 13 open reading frame 17	NM_018185
2.14242	10082	GPC6	glypican 6	BX640888
2.14158	4060	LUM	lumican	NM_002345
2.13858	55068	FLJ10094	hypothetical protein FLJ10094	NM_017993
2.13839	29079	MED4	mediator of RNA polymerase II transcription, subunit 4 homolog (yeast)	NM_014166
2.1362	84899	FLJ14624	hypothetical protein FLJ14624	NM_032813
2.13525	221092	DKFZp762N1910	hypothetical protein DKFZp762N1910	XM_495877
2.12527	55327	LIN7C	lin-7 homolog C (C. elegans)	NM_018362
2.11951	221150	C13orf3	chromosome 13 open reading frame 3	NM_145061
2.11821	6217	RPS16	ribosomal protein S16	AK055869
2.1145	3621	ING1	inhibitor of growth family, member 1	NM_005537
2.11068	283234	FLJ37970	hypothetical protein FLJ37970	NM_032251
2.10997	8428	STK24	serine/threonine kinase 24 (STE20 homolog, yeast)	NM_003576
2.10936	79155	TNIP2	TNFAIP3 interacting protein 2	NM_024309
2.10686	150371	LOC150371	hypothetical LOC150371	XM_086879
2.10478	4285	MIPEP	mitochondrial intermediate peptidase	NM_005932
2.10001	6451	SH3BGRL	SH3 domain binding glutamic acid-rich protein like	NM_003022
2.09622	91614	LOC91614	novel 58.3 KDA protein	NM_139160
2.09605	11100	HNRPUL1	heterogeneous nuclear ribonucleoprotein U-like 1	NM_007040
2.08835	2263	FGFR2	fibroblast growth factor receptor 2	NM_000141
2.08647	NA	NA	NA	NA
2.08205	7423	VEGFB	vascular endothelial growth factor B	NM_003377
2.08108	360	AQP3	aquaporin 3	NM_004925
2.0803	826	CAPNS1	calpain, small subunit 1	NM_001003962
2.07964	23130	KIAA0404	KIAA0404 protein	XM_290517
2.0771	7189	TRAF6	TNF receptor-associated factor 6	AK128396
2.07546	7108	TM7SF2	transmembrane 7 superfamily member 2	NM_003273
2.07474	5911	RAP2A	RAP2A, member of RAS oncogene family	NM_021033
2.07345	285857	LOC285857	hypothetical protein LOC285857	XM_374168
2.07288	51027	CGI-143	CGI-143 protein	BU729871
2.06846	23635	SSBP2	single-stranded DNA binding protein 2	NM_012446
2.06326	23483	TGDS	TDP-glucose 4,6-dehydratase	NM_014305
2.05955	246330	MGC35521	pellino 3 alpha	NM_145065
2.05704	4440	MSI1	musashi homolog 1 (Drosophila)	NM_002442
2.05544	340719	NANOS1	nanos homolog 1 (Drosophila)	NM_199461
2.0547	338557	GPR120	G protein-coupled receptor 120	NM_181745
