# Supplementary material for: CC3/TIP30 affects DNA damage repair
Source: BMC Cell Biol. 2010 Apr 7;11:23. doi: 10.1186/1471-2121-11-23 (PMC2867790; doi:10.1186/1471-2121-11-23)
Supplement: Additional file 3 — List of genes induced or repressed after UV exposure in U373 clones with or without exogenous CC3. The Table shows expression changes induce by UV in glioblastoma clones. U373neo and U373cc3 cells were exposed to 20 J/m2 UV. RNAs were prepared two hours later. Transcripts induced and repressed by UV are listed; ranking was based on U373neo cells. [file 1471-2121-11-23-S3.XLS]

## Sheet: Sheet1
Fold up by UV		Entrez_Gene_ID	Entrez_Gene_Name	Entrez_Gene_Description	GeneBank
U373neo	U373cc3
5.23831	3.14455	84833	USMG5	upregulated during skeletal muscle growth 5	NM_032747.1
5.16306	3.82813	1030	CDKN2B	cyclin-dependent kinase inhibitor 2B (p15, inhibits CDK4)	NM_004936.3
5.11609	6.57091	10614	HIS1	HMBA-inducible	NM_006460.1
4.39832	5.1334	1841	DTYMK	deoxythymidylate kinase (thymidylate kinase)	AK126180
4.32889	3.13408	7307	U2AF1	U2(RNU2) small nuclear RNA auxiliary factor 1	AL832781
4.25837	1.69722	467	ATF3	activating transcription factor 3	NM_001674.1
3.81295	2.15033	1839	DTR	diphtheria toxin receptor (heparin-binding epidermal growth factor-like)	NM_001945.1
3.7138	2.77773	388567	LOC388567	similar to R30217_1	XM_371200.1
3.67433	2.98788	4616	GADD45B	growth arrest and DNA-damage-inducible, beta	NM_015675.1
3.67327	3.95926	3955	LFNG	lunatic fringe homolog (Drosophila)	XM_499250.1
3.46438	1.89259	6615	SNAI1	snail homolog 1 (Drosophila)	NM_005985.2
3.25522	2.43437	90871	C9orf123	chromosome 9 open reading frame 123	XM_372075.3
3.2151	2.93225	221060	C10orf111	chromosome 10 open reading frame 111	NM_153244.1
3.19388	2.39089	128977	LOC128977	hypothetical protein LOC128977	AK095271
3.07395	2.19891	29950	SERTAD1	SERTA domain containing 1	NM_013376.1
3.07009	2.07444	64412	ZNF336	zinc finger protein 336	NM_022482.3
3.01926	2.17634	8349	HIST2H2BE	histone 2, H2be	NM_003528.2
3.00632	2.28492	91368	MGC13017	similar to RIKEN cDNA A430101B06 gene	CR616012
2.96407	2.25555	84981	MGC14376	hypothetical protein MGC14376	NM_032895.2
2.89163	1.78174	5366	PMAIP1	phorbol-12-myristate-13-acetate-induced protein 1	NM_021127.1
2.85561	1.98215	285989	LOC285989	hypothetical protein LOC285989	BC050286
2.79931	2.51362	1263	PLK3	polo-like kinase 3 (Drosophila)	NM_004073.2
2.79215	1.8245	1050	CEBPA	CCAAT/enhancer binding protein (C/EBP), alpha	NM_004364.2
2.76748	1.7526	286260	LOC286260	hypothetical protein LOC286260	AK023312
2.74358	2.69681	440392	LOC440392	LOC440392	XM_498651.1
2.633	0.802436	6633	SNRPD2	small nuclear ribonucleoprotein D2 polypeptide 16.5kDa	NM_004597.4
2.61712	1.49897	122616	C14orf79	chromosome 14 open reading frame 79	NM_174891.2
2.53931	1.74462	7779	SLC30A1	solute carrier family 30 (zinc transporter), member 1	NM_021194.2
2.52615	2.28374	54540	FLJ10404	hypothetical protein FLJ10404	NM_019057.2
2.5232	0.880148	2353	FOS	v-fos FBJ murine osteosarcoma viral oncogene homolog	NM_005252.2
2.50707	2.94298	283484	LOC283484	hypothetical protein LOC283484	AK090861
2.50527	1.53953	116238	LOC116238	hypothetical protein BC014072	NM_138463.2
2.48536	1.71909	115908	CTHRC1	collagen triple helix repeat containing 1	NM_138455.2
2.48437	2.13504	6843	VAMP1	vesicle-associated membrane protein 1 (synaptobrevin 1)	NM_016830.2
2.45289	1.47502	81491	GPR63	G protein-coupled receptor 63	BX538245
2.44283	1.92168	9625	AATK	apoptosis-associated tyrosine kinase	AB014541
2.41526	1.52012	3659	IRF1	interferon regulatory factor 1	NM_002198.1
2.39129	1.82182	84513	HTPAP	HTPAP protein	NM_032483.2
2.39006	1.69613	286354	C9orf130	chromosome 9 open reading frame 130	XM_379656.2
2.35138	1.38306	5997	RGS2	regulator of G-protein signalling 2, 24kDa	NM_002923.1
2.34898	0.965791	23237	ARC	activity-regulated cytoskeleton-associated protein	NM_015193.2
2.34136	2.20261	284424	C19orf30	chromosome 19 open reading frame 30	NM_174947.2
2.34039	1.55807	79176	FBXL15	F-box and leucine-rich repeat protein 15	XM_370575.3
2.32158	1.22577	2354	FOSB	FBJ murine osteosarcoma viral oncogene homolog B	NM_006732.1
2.28016	1.61056	8357	HIST1H3H	histone 1, H3h	NM_003536.2
2.2617	1.5028	90637	LOC90637	hypothetical protein LOC90637	NM_182491.1
2.25783	1.94321	4501	MT1X	metallothionein 1X	NM_005952.2
2.2449	1.85911	4122	MAN2A2	mannosidase, alpha, class 2A, member 2	NM_006122.2
2.23813	1.61505	10949	HNRPA0	heterogeneous nuclear ribonucleoprotein A0	NM_006805.3
2.23592	1.81021	4758	NEU1	sialidase 1 (lysosomal sialidase)	NM_000434.2
2.22758	1.74137	388305	LOC388305	hypothetical LOC388305	XM_373700.1
2.22741	1.46031	29893	HUMGT198A	GT198, complete ORF	NM_016556.1
2.19821	1.56936	379	ARF4L	ADP-ribosylation factor 4-like	NM_001661.2
2.19671	1.9776	9636	G1P2	interferon, alpha-inducible protein (clone IFI-15K)	NM_005101.1
2.18951	1.72822	283951	LOC283951	hypothetical protein LOC283951	XM_370925.2
2.18936	1.6728	441150	LOC441150	similar to RIKEN cDNA 2310039H08	XM_496809.1
2.18207	1.93089	54853	FLJ20195	hypothetical protein FLJ20195	BC002482
2.1592	1.64886	113246	GRCC10	likely ortholog of mouse gene rich cluster, C10 gene	NM_138425.2
2.15723	1.49234	1025	CDK9	cyclin-dependent kinase 9 (CDC2-related kinase)	NM_001261.2
2.13359	1.10558	133	ADM	adrenomedullin	NM_001124.1
2.1308	2.30248	84545	MRPL43	mitochondrial ribosomal protein L43	NM_176792.1
2.1213	1.76007	148203	LOC148203	hypothetical protein LOC148203	XM_497613.1
2.12023	1.98093	9935	MAFB	v-maf musculoaponeurotic fibrosarcoma oncogene homolog B (avian)	NM_005461.3
2.11038	2.61204	8367	HIST1H4E	histone 1, H4e	NM_003545.3
2.10886	2.01935	131616	MGC29956	hypothetical protein MGC29956	NM_144638.1
2.10553	1.49954	116238	LOC116238	hypothetical protein BC014072	NM_138463.2
2.09971	1.51428	400053	LOC400053	hypothetical LOC400053	XM_378367.2
2.09658	1.26471	85411	C6orf114	chromosome 6 open reading frame 114	NM_033069.1
2.09208	1.85249	64061	TSPYL2	TSPY-like 2	NM_022117.1
2.08754	1.53841	8273	SLC10A3	solute carrier family 10 (sodium/bile acid cotransporter family), member 3	NM_019848.2
2.08692	1.36425	5025	P2RX4	purinergic receptor P2X, ligand-gated ion channel, 4	NM_002560.2
2.07852	1.37501	202781	LOC202781	hypothetical protein LOC202781	BC035068
2.07386	1.85008	10284	SAP18	sin3-associated polypeptide, 18kDa	NM_005870.3
2.07355	1.55273	79169	C1orf35	chromosome 1 open reading frame 35	NM_024319.2
2.07132	1.34568	84684	INSM2	insulinoma-associated 2	NM_032594.2
2.06976	1.52202	23378	KIAA0409	KIAA0409 protein	NM_015324.2
2.06933	1.69035	116028	MGC24665	hypothetical protein MGC24665	NM_152308.1
2.06915	1.56249	388722	LOC388722	similar to Hypothetical protein CBG13135	XM_371331.3
2.06172	1.31848	150946	LOC150946	hypothetical protein LOC150946	XM_097977.4
2.05002	1.37502	25895	DKFZP586D0919	hepatocellularcarcinoma-associated antigen HCA557a	NM_015433.2
2.04879	1.36182	23462	HEY1	hairy/enhancer-of-split related with YRPW motif 1	NM_012258.2
2.01109	1.59338	55897	MESP1	mesoderm posterior 1	NM_018670.1
2.00814	1.88304	30851	TAX1BP3	Tax1 (human T-cell leukemia virus type I) binding protein 3	NM_014604.1
Fold down by UV		Entrez_Gene_ID	Entrez_Gene_Name	Entrez_Gene_Description	GeneBank	GeneBank
U373ne0	U373cc3
9.05931	7.5359	2104	ESRRG	estrogen-related receptor gamma	NM_001438.2
6.65808	3.89836	221895	JAZF1	juxtaposed with another zinc finger gene 1	NM_175061.2
6.52503	5.97072	259230	TMEM23	transmembrane protein 23	NM_147156.3
5.75462	3.69447	2932	GSK3B	glycogen synthase kinase 3 beta	BX640779
5.52336	3.73623	4217	MAP3K5	mitogen-activated protein kinase kinase kinase 5	NM_005923.3
5.49819	3.54281	50515	CHST11	carbohydrate (chondroitin 4) sulfotransferase 11	NM_018413.2
5.46929	4.97506	9693	RAPGEF2	Rap guanine nucleotide exchange factor (GEF) 2	XM_376350.2
5.46868	6.7544	2308	FOXO1A	forkhead box O1A (rhabdomyosarcoma)	NM_002015.2
5.2741	5.04585	51742	ARID4B	AT rich interactive domain 4B (RBP1- like)	NM_016374.4
5.15063	3.437	2047	EPHB1	EPH receptor B1	NM_004441.3
5.14962	3.29758	6788	STK3	serine/threonine kinase 3 (STE20 homolog, yeast)	NM_006281.1
5.14298	4.76028	8028	MLLT10	myeloid/lymphoid or mixed-lineage leukemia (trithorax homolog, Drosophila); translocated to, 10	NM_004641.1
5.05385	3.6415	10451	VAV3	vav 3 oncogene	NM_006113.3
5.04162	2.89825	23266	LPHN2	latrophilin 2	NM_012302.1
5.02506	3.58625	340533	KIAA2022	KIAA2022 protein	XM_291326.3
4.97842	5.05587	23314	SATB2	SATB family member 2	NM_015265.1
4.95596	5.1011	657	BMPR1A	bone morphogenetic protein receptor, type IA	XM_208545.5
4.94093	4.21877	7405	UVRAG	UV radiation resistance associated gene	NM_003369.2
4.92268	3.79369	23254	KIAA1026	KIAA1026 protein	XM_048825.10
4.83711	2.59938	158038	FLJ31810	hypothetical protein FLJ31810	NM_152570.1
4.81821	3.59701	10098	TM4SF9	transmembrane 4 superfamily member 9	NM_005723.2
4.79146	4.45938	4212	MEIS2	Meis1, myeloid ecotropic viral integration site 1 homolog 2 (mouse)	NM_002399.2
4.73631	5.79851	154743	FLJ31818	hypothetical protein FLJ31818	NM_152556.1
4.67785	3.89395	2131	EXT1	exostoses (multiple) 1	NM_000127.2
4.67082	5.71492	200734	SPRED2	sprouty-related, EVH1 domain containing 2	NM_181784.1
4.59687	3.78897	577	BAI3	brain-specific angiogenesis inhibitor 3	NM_001704.1
4.5697	4.85296	8621	CDC2L5	cell division cycle 2-like 5 (cholinesterase-related cell division controller)	NM_003718.2
4.54398	4.43208	9425	CDYL	chromodomain protein, Y-like	NM_004824.2
4.53235	5.05202	1859	DYRK1A	dual-specificity tyrosine-(Y)-phosphorylation regulated kinase 1A	NM_101395.1
4.53092	4.54448	2263	FGFR2	fibroblast growth factor receptor 2 (bacteria-expressed kinase, keratinocyte growth factor receptor, craniofacial dysostosis 1, Crouzon syndrome, Pfeiffer syndrome, Jackson-Weiss syndrome)	NM_000141.2
4.52709	4.49474	10184	LHFPL2	lipoma HMGIC fusion partner-like 2	NM_005779.1
4.42189	3.5968	8491	MAP4K3	mitogen-activated protein kinase kinase kinase kinase 3	NM_003618.2
4.37666	3.68052	23607	CD2AP	CD2-associated protein	NM_012120.1
4.35878	2.92734	23389	THRAP2	thyroid hormone receptor associated protein 2	NM_015335.2
4.33422	4.41516	23024	PDZRN3	PDZ domain containing RING finger 3	XM_041363.12
4.29621	5.66446	2908	NR3C1	nuclear receptor subfamily 3, group C, member 1 (glucocorticoid receptor)	NM_000176.1
4.29534	2.33646	1602	DACH1	dachshund homolog 1 (Drosophila)	NM_004392.4
4.2915	2.46052	29123	ANKRD11	ankyrin repeat domain 11	NM_013275.3
4.2799	5.95223	23228	PLCL2	phospholipase C-like 2	NM_015184.2
4.27625	2.5287	4300	MLLT3	myeloid/lymphoid or mixed-lineage leukemia (trithorax homolog, Drosophila); translocated to, 3	NM_004529.1
4.2693	2.01033	11214	AKAP13	A kinase (PRKA) anchor protein 13	NM_006738.4
4.26424	2.22893	1112	CHES1	checkpoint suppressor 1	NM_005197.2
4.26345	2.42571	116443	GRIN3A	glutamate receptor, ionotropic, N-methyl-D-aspartate 3A	NM_133445.1
4.24527	3.15829	6935	TCF8	transcription factor 8 (represses interleukin 2 expression)	NM_030751.2
4.18679	4.87893	90	ACVR1	activin A receptor, type I	NM_001105.2
4.10358	3.44889	51773	HBXAP	hepatitis B virus x associated protein	NM_016578.3
4.09936	2.00464	1806	DPYD	dihydropyrimidine dehydrogenase	NM_000110.2
4.07545	3.03519	26058	TNRC15	trinucleotide repeat containing 15	NM_015575.2
4.03404	4.66586	863	CBFA2T3	core-binding factor, runt domain, alpha subunit 2; translocated to, 3	NM_005187.4
4.02454	2.69121	23047	APRIN	androgen-induced proliferation inhibitor	NM_015032.1
4.01739	5.30164	221037	JMJD1C	jumonji domain containing 1C	NM_004241.1
3.97822	2.82916	54521	WDR44	WD repeat domain 44	NM_019045.3
3.97249	3.25167	4659	PPP1R12A	protein phosphatase 1, regulatory (inhibitor) subunit 12A	NM_002480.1
3.97039	3.73791	55636	CHD7	chromodomain helicase DNA binding protein 7	NM_017780.2
3.95215	3.48766	53354	PANK1	pantothenate kinase 1	NM_138316.2
3.95137	3.7208	22887	FOXJ3	forkhead box J3	NM_014947.3
3.94943	4.01209	285812	LOC285812	hypothetical protein LOC285812	AL831898
3.94339	3.09369	23189	ANKRD15	ankyrin repeat domain 15	NM_015158.1
3.94222	3.89906	8289	ARID1A	AT rich interactive domain 1A (SWI- like)	NM_006015.3
3.9154	2.53456	7227	TRPS1	trichorhinophalangeal syndrome I	NM_014112.1
3.88348	3.78537	5980	REV3L	REV3-like, catalytic subunit of DNA polymerase zeta (yeast)	NM_002912.1
3.84776	2.56798	5586	PKN2	protein kinase N2	NM_006256.1
3.84709	3.07025	202347	LOC202347	hypothetical protein LOC202347	AK001546
3.84425	2.5319	9873	FCHSD2	FCH and double SH3 domains 2	NM_014824.1
3.82239	2.65032	9252	RPS6KA5	ribosomal protein S6 kinase, 90kDa, polypeptide 5	NM_004755.2
3.78945	2.08471	23362	PSD3	pleckstrin and Sec7 domain containing 3	NM_015310.2
3.78233	3.70547	3097	HIVEP2	human immunodeficiency virus type I enhancer binding protein 2	NM_006734.2
3.76949	2.29943	26040	SETBP1	SET binding protein 1	NM_015559.1
3.72976	2.87354	23271	KIAA1078	KIAA1078 protein	NM_203459.1
3.70899	3.89525	11011	TLK2	tousled-like kinase 2	NM_006852.2
3.70849	3.40511	23469	PHF3	PHD finger protein 3	NM_015153.1
3.70117	2.17757	22862	FNDC3	fibronectin type III domain containing 3	NM_014923.2
3.70048	2.80948	9839	ZFHX1B	zinc finger homeobox 1b	NM_014795.2
3.69718	4.58365	5295	PIK3R1	phosphoinositide-3-kinase, regulatory subunit 1 (p85 alpha)	NM_181504.2
3.68807	2.75582	29072	HYPB	huntingtin interacting protein B	NM_012271.1
3.6877	5.40887	9655	SOCS5	suppressor of cytokine signaling 5	NM_014011.4
3.67298	3.06121	23051	ZHX3	zinc fingers and homeoboxes 3	NM_015035.2
3.66565	4.03567	2770	GNAI1	guanine nucleotide binding protein (G protein), alpha inhibiting activity polypeptide 1	NM_002069.4
3.6174	3.7933	26035	GLCE	glucuronyl C5-epimerase	NM_015554.1
3.61647	2.00382	115548	FCHO2	FCH domain only 2	XM_291142.4
3.61564	3.66148	23269	MGA	MAX gene associated	XM_031689.7
3.59811	2.63488	26148	C10orf12	chromosome 10 open reading frame 12	AK025166
3.59259	4.65628	22828	RBM16	RNA binding motif protein 16	NM_014892.2
3.57574	3.77424	57556	SEMA6A	sema domain, transmembrane domain (TM), and cytoplasmic domain, (semaphorin) 6A	NM_020796.2
3.57458	2.49261	113263	GLCCI1	glucocorticoid induced transcript 1	XM_166529
3.56898	3.78594	8460	TPST1	tyrosylprotein sulfotransferase 1	NM_003596.2
3.56744	2.32402	51199	NIN	ninein (GSK3B interacting protein)	NM_020921.2
3.56548	3.42607	80204	FBXO11	F-box protein 11	NM_025133.3
3.56137	3.09795	5090	PBX3	pre-B-cell leukemia transcription factor 3	NM_006195.2
3.55986	4.19126	25841	ABTB2	ankyrin repeat and BTB (POZ) domain containing 2	NM_145804.1
3.55235	2.40039	55068	FLJ10094	hypothetical protein FLJ10094	NM_017993.1
3.54891	3.18013	285172	MGC39518	hypothetical protein MGC39518	NM_173822.1
3.54881	3.20677	NA	NA	NA	NA
3.54055	2.78471	8202	NCOA3	nuclear receptor coactivator 3	NM_006534.2
3.53179	2.43023	NA	NA	NA	BG118019
3.52811	3.6022	64432	MRPS25	mitochondrial ribosomal protein S25	BC030715
3.50465	2.16622	56995	TULP4	tubby like protein 4	NM_020245.3
3.50118	3.35168	220929	LOC220929	hypothetical protein LOC220929	NM_182755.1
3.4905	2.56245	4708	NDUFB2	NADH dehydrogenase (ubiquinone) 1 beta subcomplex, 2, 8kDa	AK098095
3.47906	2.87969	2138	EYA1	eyes absent homolog 1 (Drosophila)	NM_000503.3
3.46453	2.75112	145815	MGC18216	hypothetical protein MGC18216	BC010607
3.45005	4.24885	3781	KCNN2	potassium intermediate/small conductance calcium-activated channel, subfamily N, member 2	NM_021614.2
3.44895	2.7698	116984	CENTD1	centaurin, delta 1	NM_015230.2
3.44563	2.19974	2530	FUT8	fucosyltransferase 8 (alpha (1,6) fucosyltransferase)	NM_004480.3
3.43831	2.96822	1024	CDK8	cyclin-dependent kinase 8	NM_001260.1
3.42978	3.82627	5638	PRRG1	proline rich Gla (G-carboxyglutamic acid) 1	NM_000950.1
3.4186	2.84112	23013	SPEN	SPEN homolog, transcriptional regulator (Drosophila)	NM_015001.2
3.41723	2.23524	1523	CUTL1	cut-like 1, CCAAT displacement protein (Drosophila)	NM_181552.1
3.40421	2.7016	23174	ZCCHC14	zinc finger, CCHC domain containing 14	NM_015144.1
3.3866	3.76055	132864	CPEB2	cytoplasmic polyadenylation element binding protein 2	NM_182485.1
3.37255	2.65917	5782	PTPN12	protein tyrosine phosphatase, non-receptor type 12	NM_002835.2
3.37152	2.16433	5140	PDE3B	phosphodiesterase 3B, cGMP-inhibited	NM_000922.2
3.37092	2.24031	6249	RSN	restin (Reed-Steinberg cell-expressed intermediate filament-associated protein)	NM_002956.2
3.36387	2.95504	23060	ZNF609	zinc finger protein 609	XM_042833.8
3.3631	2.27401	23023	KIAA0779	KIAA0779 protein	NM_015008.1
3.35395	2.9363	84081	DKFZP434K1421	hypothetical protein DKFZp434K1421	NM_032141.1
3.35142	1.74913	23001	WDFY3	WD repeat and FYVE domain containing 3	NM_178585.1
3.34044	4.08687	54438	GFOD1	glucose-fructose oxidoreductase domain containing 1	NM_018988.1
3.33114	2.40158	6093	ROCK1	Rho-associated, coiled-coil containing protein kinase 1	NM_005406.1
3.32936	3.67141	1955	EGFL5	EGF-like-domain, multiple 5	XM_376905.2
3.32556	2.69868	64921	CAS1	O-acetyltransferase	NM_022900.3
3.3219	2.69437	11342	RNF13	ring finger protein 13	NM_007282.3
3.31601	1.606	9705	ST18	suppression of tumorigenicity 18 (breast carcinoma) (zinc finger protein)	NM_014682.1
3.30788	4.24741	8412	BCAR3	breast cancer anti-estrogen resistance 3	NM_003567.1
3.3041	2.63832	463	ATBF1	AT-binding transcription factor 1	NM_006885.2
3.29299	4.27368	121536	AEBP2	AE binding protein 2	NM_153207.3
3.28661	2.85465	122786	C14orf31	chromosome 14 open reading frame 31	NM_152330.2
3.2837	2.99153	284244	LOC284244	hypothetical protein LOC284244	AK055244
3.26681	2.79454	22906	OIP106	OGT(O-Glc-NAc transferase)-interacting protein 106 KDa	AB028965
3.26568	2.77616	6840	SVIL	supervillin	NM_003174.2
3.25794	2.97461	6645	SNTB2	syntrophin, beta 2 (dystrophin-associated protein A1, 59kDa, basic component 2)	BC035134
3.25273	1.77654	23301	EHBP1	EH domain binding protein 1	NM_015252.2
3.25	1.90335	10150	MBNL2	muscleblind-like 2 (Drosophila)	NM_144778.2
3.24635	3.80727	55638	FLJ20366	hypothetical protein FLJ20366	NM_017786.1
3.21995	2.54299	9958	USP15	ubiquitin specific protease 15	NM_006313.1
3.21833	1.89633	4774	NFIA	nuclear factor I/A	NM_005595.1
3.21397	2.97097	54820	NDE1	nudE nuclear distribution gene E homolog 1 (A. nidulans)	NM_017668.1
3.21346	3.1146	8604	SLC25A12	solute carrier family 25 (mitochondrial carrier, Aralar), member 12	NM_003705.2
3.20689	2.22411	9690	UBE3C	ubiquitin protein ligase E3C	NM_014671.1
3.19806	2.14508	3915	LAMC1	laminin, gamma 1 (formerly LAMB2)	NM_002293.2
3.19567	3.93062	10042	HMG2L1	high-mobility group protein 2-like 1	NM_005487.3
3.19273	2.75161	4848	CNOT2	CCR4-NOT transcription complex, subunit 2	NM_014515.3
3.18878	2.97385	26009	ZZZ3	zinc finger, ZZ domain containing 3	NM_015534.3
3.18462	2.25084	5195	PEX14	peroxisomal biogenesis factor 14	NM_004565.1
3.18414	4.498	26122	EPC2	enhancer of polycomb homolog 2 (Drosophila)	NM_015630.2
3.17751	2.55261	8500	PPFIA1	protein tyrosine phosphatase, receptor type, f polypeptide (PTPRF), interacting protein (liprin), alpha 1	NM_003626.2
3.17139	2.48737	5780	PTPN9	protein tyrosine phosphatase, non-receptor type 9	NM_002833.2
3.16958	2.40048	10217	CTDSPL	CTD (carboxy-terminal domain, RNA polymerase II, polypeptide A) small phosphatase-like	NM_005808.1
3.16718	2.4254	64762	C18orf11	chromosome 18 open reading frame 11	NM_022751.1
3.16621	3.69863	200424	MGC22014	hypothetical protein MGC22014	AB007861
3.16402	2.75681	10427	SEC24B	SEC24 related gene family, member B (S. cerevisiae)	NM_006323.1
3.15871	2.49311	60312	AFAP	actin filament associated protein	NM_021638.3
3.1489	1.98638	5599	MAPK8	mitogen-activated protein kinase 8	AK125150
3.14662	4.04872	1105	CHD1	chromodomain helicase DNA binding protein 1	NM_001270.1
3.1436	2.85107	50650	ARHGEF3	Rho guanine nucleotide exchange factor (GEF) 3	NM_019555.1
3.14212	2.22405	55605	KIF21A	kinesin family member 21A	NM_017641.2
3.13932	3.0161	153090	DAB2IP	DAB2 interacting protein	NM_032552.1
3.13331	2.64413	81831	NETO2	neuropilin (NRP) and tolloid (TLL)-like 2	NM_018092.3
3.12861	1.5642	8732	RNGTT	RNA guanylyltransferase and 5'-phosphatase	NM_003800.1
3.12696	2.75	6416	MAP2K4	mitogen-activated protein kinase kinase 4	NM_003010.2
3.12362	2.18929	3751	KCND2	potassium voltage-gated channel, Shal-related subfamily, member 2	NM_012281.2
3.1222	2.86167	64750	SMURF2	SMAD specific E3 ubiquitin protein ligase 2	NM_022739.2
3.11739	4.16261	51575	C20orf6	chromosome 20 open reading frame 6	NM_016649.3
3.10852	2.95273	93166	PRDM6	PR domain containing 6	AF272898
3.10595	2.30758	54462	KIAA1128	KIAA1128	NM_018999.1
3.10179	2.65643	29966	STRN3	striatin, calmodulin binding protein 3	NM_014574.2
3.09637	2.99838	129401	NUP35	nucleoporin 35kDa	NM_138285.2
3.09143	3.48309	80820	KIAA1706	KIAA1706 protein	NM_030636.1
3.091	2.8011	23255	KIAA0802	KIAA0802	NM_015210.1
3.08828	1.80904	6907	TBL1X	transducin (beta)-like 1X-linked	NM_005647.2
3.08201	2.45139	389178	LOC389178	similar to RING finger protein 13	XM_371681.2
3.07722	2.62889	56980	PRDM10	PR domain containing 10	NM_020228.2
3.04698	2.35837	54926	UBE2R2	ubiquitin-conjugating enzyme E2R 2	NM_017811.2
3.04333	2.98676	54726	HSHIN1	HIV-1 induced protein HIN-1	NM_199324.1
3.04316	2.50531	9397	NMT2	N-myristoyltransferase 2	NM_004808.1
3.03935	2.74761	3720	JARID2	Jumonji, AT rich interactive domain 2	NM_004973.2
3.0379	2.68488	115	ADCY9	adenylate cyclase 9	NM_001116.2
3.03296	1.7866	4299	MLLT2	myeloid/lymphoid or mixed-lineage leukemia (trithorax homolog, Drosophila); translocated to, 2	NM_005935.1
3.02749	2.5187	9585	MPHOSPH1	M-phase phosphoprotein 1	NM_016195.2
3.02671	3.08066	23185	KIAA0217	KIAA0217	XM_040265.7
3.02254	1.76678	79683	ZDHHC14	zinc finger, DHHC domain containing 14	NM_024630.2
3.02177	1.54367	5796	PTPRK	protein tyrosine phosphatase, receptor type, K	NM_002844.2
3.0155	3.89541	25942	SIN3A	SIN3 homolog A, transcription regulator (yeast)	NM_015477.1
3.01058	2.87204	223082	ZNRF2	zinc and ring finger 2	NM_147128.3
3.00878	2.56699	55617	C20orf13	chromosome 20 open reading frame 13	NM_017714.1
3.00585	2.08502	135112	NCOA7	nuclear receptor coactivator 7	NM_181782.2
3.00428	3.06989	26049	KIAA0888	KIAA0888 protein	XM_032571.6
3.00182	1.71446	9475	ROCK2	Rho-associated, coiled-coil containing protein kinase 2	NM_004850.3
3.00115	4.06365	54880	BCOR	BCL6 co-repressor	NM_017745.4
2.99622	1.99108	55789	DEPDC1B	DEP domain containing 1B	NM_018369.1
2.99544	1.77882	8648	NCOA1	nuclear receptor coactivator 1	NM_003743.3
2.99363	2.52819	55286	FLJ11017	hypothetical protein FLJ11017	NM_018302.1
2.99262	3.03242	26018	LRIG1	leucine-rich repeats and immunoglobulin-like domains 1	NM_015541.2
2.99251	3.85405	84146	ZNF644	zinc finger protein 644	NM_201269.1
2.99067	2.66296	153241	FLJ36090	hypothetical protein FLJ36090	NM_153223.1
2.99012	2.96704	81573	DKFZP566D1346	hypothetical protein DKFZp566D1346	NM_030816.1
2.98406	4.59296	55030	FBXO34	F-box protein 34	NM_017943.2
2.98003	2.63161	4216	MAP3K4	mitogen-activated protein kinase kinase kinase 4	NM_006724.2
2.97679	2.74388	79866	FLJ22624	FLJ22624 protein	NM_024808.2
2.97602	1.91454	6925	TCF4	transcription factor 4	NM_003199.1
2.97537	3.13582	26512	DDX26	DEAD/H (Asp-Glu-Ala-Asp/His) box polypeptide 26	NM_012141.1
2.97473	2.13817	9101	USP8	ubiquitin specific protease 8	NM_005154.2
2.96557	5.13851	27245	DJ159A19.3	hypothetical protein DJ159A19.3	XM_372774.2
2.96324	2.05163	22871	NLGN1	neuroligin 1	NM_014932.2
2.95634	3.15663	9569	GTF2IRD1	GTF2I repeat domain containing 1	NM_016328.1
2.95443	2.48093	81930	KIF18A	kinesin family member 18A	NM_031217.2
2.95428	3.95415	2553	GABPB2	GA binding protein transcription factor, beta subunit 2, 47kDa	NM_005254.3
2.94887	2.16528	1058	CENPA	centromere protein A, 17kDa	NM_001809.2
2.94182	1.98546	1005	CDH7	cadherin 7, type 2	NM_004361.2
2.9337	2.22024	8036	SHOC2	soc-2 suppressor of clear homolog (C. elegans)	NM_007373.2
2.92818	3.95807	79642	FLJ23548	hypothetical protein FLJ23548	NM_024590.2
2.92724	3.12516	84220	RANBP2L1	RAN binding protein 2-like 1	NM_005054.1
2.92459	2.72211	57178	RAI17	retinoic acid induced 17	NM_020338.2
2.92439	3.11595	84622	ZNF594	zinc finger protein 594	XM_290737.3
2.92315	1.51386	23236	PLCB1	phospholipase C, beta 1 (phosphoinositide-specific)	NM_015192.2
2.92224	3.55195	9334	B4GALT5	UDP-Gal:betaGlcNAc beta 1,4- galactosyltransferase, polypeptide 5	NM_004776.2
2.91688	3.39599	23394	ADNP	activity-dependent neuroprotector	NM_015339.2
2.91499	2.82899	6874	TAF4	TAF4 RNA polymerase II, TATA box binding protein (TBP)-associated factor, 135kDa	NM_003185.2
2.91387	4.25299	4863	NPAT	nuclear protein, ataxia-telangiectasia locus	NM_002519.1
2.91303	1.80919	22837	COBLL1	COBL-like 1	NM_014900.2
2.91067	2.90407	6942	TCF20	transcription factor 20 (AR1)	NM_005650.1
2.908	2.07699	8650	NUMB	numb homolog (Drosophila)	NM_003744.5
2.90507	1.85904	4208	MEF2C	MADS box transcription enhancer factor 2, polypeptide C (myocyte enhancer factor 2C)	NM_002397.2
2.89474	2.01704	57641	KIAA1509	KIAA1509	XM_029353.4
2.89463	2.01264	2803	GOLGA4	golgi autoantigen, golgin subfamily a, 4	NM_002078.3
2.88406	2.39676	9139	CBFA2T2	core-binding factor, runt domain, alpha subunit 2; translocated to, 2	NM_005093.2
2.88222	2.77379	64083	GOLPH3	golgi phosphoprotein 3 (coat-protein)	NM_022130.3
2.87955	1.83247	2059	EPS8	epidermal growth factor receptor pathway substrate 8	NM_004447.3
2.87864	2.32338	56172	ANKH	ankylosis, progressive homolog (mouse)	NM_054027.3
2.87846	3.26368	27252	KLEIP	kelch-like ECT2 interacting protein	NM_014458.3
2.87661	2.91794	4790	NFKB1	nuclear factor of kappa light polypeptide gene enhancer in B-cells 1 (p105)	NM_003998.2
2.87577	1.44882	491	ATP2B2	ATPase, Ca++ transporting, plasma membrane 2	NM_001683.2
2.87173	3.01761	286343	C9orf150	chromosome 9 open reading frame 150	NM_203403.1
2.85804	1.85271	5218	PFTK1	PFTAIRE protein kinase 1	NM_012395.2
2.85237	2.3607	10389	SCML2	sex comb on midleg-like 2 (Drosophila)	NM_006089.1
2.85004	2.46329	4204	MECP2	methyl CpG binding protein 2 (Rett syndrome)	NM_004992.2
2.84427	2.72755	10010	TANK	TRAF family member-associated NFKB activator	NM_004180.2
2.84038	2.66802	5520	PPP2R2A	protein phosphatase 2 (formerly 2A), regulatory subunit B (PR 52), alpha isoform	NM_002717.2
2.84011	1.83417	9372	ZFYVE9	zinc finger, FYVE domain containing 9	NM_004799.2
2.83985	2.4427	65979	PHACTR4	phosphatase and actin regulator 4	NM_023923.2
2.83452	2.27013	28232	SLCO3A1	solute carrier organic anion transporter family, member 3A1	NM_013272.2
2.83274	3.41381	57695	USP37	ubiquitin specific protease 37	NM_020935.1
2.82353	2.27782	8715	NOL4	nucleolar protein 4	NM_003787.1
2.82228	2.07734	9265	PSCD3	pleckstrin homology, Sec7 and coiled-coil domains 3	NM_004227.3
2.81712	2.28963	5048	PAFAH1B1	platelet-activating factor acetylhydrolase, isoform Ib, alpha subunit 45kDa	NM_000430.2
2.81679	2.45475	23036	ZNF292	zinc finger protein 292	XM_048070.4
2.81385	2.66593	23118	MAP3K7IP2	mitogen-activated protein kinase kinase kinase 7 interacting protein 2	NM_015093.2
2.8134	3.14962	1871	E2F3	E2F transcription factor 3	NM_001949.2
2.81309	2.12649	9364	RAB28	RAB28, member RAS oncogene family	NM_004249.1
2.80179	4.68866	1181	CLCN2	chloride channel 2	NM_004366.2
2.80155	3.48578	440701	LOC440701	LOC440701	XM_498822.1
2.80113	4.68276	84299	C17orf37	chromosome 17 open reading frame 37	NM_032339.3
2.79957	2.50711	26278	SACS	spastic ataxia of Charlevoix-Saguenay (sacsin)	NM_014363.3
2.79826	2.30309	374986	FLJ35093	FLJ35093 protein	NM_198549.1
2.79824	2.83881	9584	RNPC2	RNA-binding region (RNP1, RRM) containing 2	NM_004902.2
2.79801	3.37567	57703	KIAA1604	KIAA1604 protein	NM_020943.1
2.79494	2.93689	1385	CREB1	cAMP responsive element binding protein 1	AK126342
2.79241	3.98183	9972	NUP153	nucleoporin 153kDa	NM_005124.2
2.78807	2.02674	7804	LRP8	low density lipoprotein receptor-related protein 8, apolipoprotein e receptor	NM_004631.2
2.78336	2.07625	3839	KPNA3	karyopherin alpha 3 (importin alpha 4)	NM_002267.2
2.78307	2.61498	54844	C6orf61	chromosome 6 open reading frame 61	AK000177
2.78219	3.50569	5373	PMM2	phosphomannomutase 2	NM_000303.1
2.77802	3.01208	114799	EFO1	establishment factor-like protein	NM_052911.1
2.77182	2.74233	79572	AFURS1	ATPase family homolog up-regulated in senescence cells	NM_024524.2
2.76887	1.85126	56987	BBX	bobby sox homolog (Drosophila)	NM_020235.2
2.76639	1.94794	2534	FYN	FYN oncogene related to SRC, FGR, YES	NM_002037.3
2.76561	1.88167	51809	GALNT7	UDP-N-acetyl-alpha-D-galactosamine:polypeptide N-acetylgalactosaminyltransferase 7 (GalNAc-T7)	NM_017423.1
2.76206	2.69775	51322	WAC	WW domain containing adaptor with coiled-coil	NM_016628.2
2.75852	3.89453	1544	CYP1A2	cytochrome P450, family 1, subfamily A, polypeptide 2	NM_000761.2
2.75616	3.27792	6256	RXRA	retinoid X receptor, alpha	NM_002957.3
2.75317	1.92459	5587	PRKD1	protein kinase D1	NM_002742.1
2.75136	2.83408	29068	HSPC063	HSPC063 protein	BC049375
2.745	2.49172	2909	GRLF1	glucocorticoid receptor DNA binding factor 1	NM_024342.1
2.73545	2.32645	11069	RAPGEF4	Rap guanine nucleotide exchange factor (GEF) 4	NM_007023.1
2.73245	3.43889	4690	NCK1	NCK adaptor protein 1	NM_006153.3
2.73241	1.95133	55031	USP47	ubiquitin specific protease 47	NM_017944.2
2.72204	3.50317	57182	KIAA1223	KIAA1223 protein	XM_048747.9
2.71942	3.11043	22944	KIN	KIN, antigenic determinant of recA protein homolog (mouse)	NM_012311.2
2.71785	1.91145	6733	SRPK2	SFRS protein kinase 2	NM_182691.1
2.712	2.94671	54778	RNF111	ring finger protein 111	NM_017610.6
2.71172	2.82978	55671	KIAA2010	KIAA2010	NM_032560.3
2.70649	2.33397	7328	UBE2H	ubiquitin-conjugating enzyme E2H (UBC8 homolog, yeast)	NM_003344.2
2.70617	2.1616	129401	NUP35	nucleoporin 35kDa	NM_138285.2
2.70444	2.06975	57584	ARHGAP21	Rho GTPase activating protein 21	NM_020824.2
2.70428	4.09712	7798	LUZP1	leucine zipper protein 1	NM_033631.2
2.70377	2.70755	55144	LRRC5	leucine rich repeat containing 5	NM_018103.3
2.7037	3.32118	27	ABL2	v-abl Abelson murine leukemia viral oncogene homolog 2 (arg, Abelson-related gene)	NM_005158.2
2.70303	3.00992	22849	CPEB3	cytoplasmic polyadenylation element binding protein 3	NM_014912.3
2.70131	3.09253	22823	M96	likely ortholog of mouse metal response element binding transcription factor 2	NM_007358.1
2.69737	2.91273	163786	DKFZp761A078	hypothetical protein DKFZp761A078	NM_194292.1
2.69691	3.65796	127829	ARL10B	ADP-ribosylation factor-like 10B	NM_138795.2
2.69682	2.04514	3717	JAK2	Janus kinase 2 (a protein tyrosine kinase)	NM_004972.2
2.69539	2.14249	2048	EPHB2	EPH receptor B2	NM_004442.5
2.69328	1.53544	151162	LOC151162	hypothetical protein LOC151162	BX647087
2.69282	2.21438	10228	STX6	syntaxin 6	NM_005819.3
2.69234	2.02573	220164	DOK5L	docking protein 5-like	NM_152721.2
2.68954	3.57734	11216	AKAP10	A kinase (PRKA) anchor protein 10	NM_007202.2
2.68516	2.19624	2651	GCNT2	glucosaminyl (N-acetyl) transferase 2, I-branching enzyme	NM_001491.2
2.68372	2.26716	10426	TUBGCP3	tubulin, gamma complex associated protein 3	NM_006322.3
2.67921	2.04823	11183	MAP4K5	mitogen-activated protein kinase kinase kinase kinase 5	NM_006575.3
2.67852	2.21691	23379	KIAA0947	KIAA0947 protein	XM_029101.9
2.67696	2.27869	8805	TIF1	transcriptional intermediary factor 1	NM_003852.3
2.67663	2.21584	5451	POU2F1	POU domain, class 2, transcription factor 1	NM_002697.2
2.67185	2.02652	23512	SUZ12	suppressor of zeste 12 homolog (Drosophila)	NM_015355.1
2.67005	3.18988	6304	SATB1	special AT-rich sequence binding protein 1 (binds to nuclear matrix/scaffold-associating DNA's)	NM_002971.2
2.6681	2.45439	54545	PIP3AP	phosphatidylinositol-3-phosphate associated protein	NM_019061.2
2.65748	1.61526	9829	DNAJC6	DnaJ (Hsp40) homolog, subfamily C, member 6	NM_014787.2
2.65329	2.70796	23116	KIAA0423	KIAA0423	NM_015091.1
2.64731	1.73539	196527	TMEM16F	transmembrane protein 16F	XM_113743.7
2.64459	2.19038	1432	MAPK14	mitogen-activated protein kinase 14	NM_001315.1
2.64277	2.68388	134829	C6orf213	chromosome 6 open reading frame 213	XM_069035.5
2.64136	3.68687	222194	RSBN1L	round spermatid basic protein 1-like	NM_198467.1
2.64009	2.62676	53944	CSNK1G1	casein kinase 1, gamma 1	NM_022048.1
2.6399	3.00685	9766	KIAA0247	KIAA0247	NM_014734.2
2.63985	1.75071	9743	RICS	Rho GTPase-activating protein	NM_014715.2
2.63823	1.98788	55504	TNFRSF19	tumor necrosis factor receptor superfamily, member 19	NM_148957.2
2.63755	1.59895	10082	GPC6	glypican 6	BX640888
2.63498	2.59565	9100	USP10	ubiquitin specific protease 10	NM_005153.1
2.63453	1.71717	22982	KIAA0934	KIAA0934	NM_014974.1
2.63322	1.79807	27020	SDFR1	stromal cell derived factor receptor 1	NM_012428.1
2.62792	2.25961	6433	SFRS8	splicing factor, arginine/serine-rich 8 (suppressor-of-white-apricot homolog, Drosophila)	NM_004592.2
2.6265	2.80736	83548	COG3	component of oligomeric golgi complex 3	NM_031431.2
2.62625	2.0302	441155	LOC441155	similar to KIAA0663 gene product	XM_371343.3
2.62438	2.45813	9698	PUM1	pumilio homolog 1 (Drosophila)	NM_014676.1
2.62392	2.62852	9748	SLK	STE20-like kinase (yeast)	NM_014720.2
2.62124	3.79046	7078	TIMP3	tissue inhibitor of metalloproteinase 3 (Sorsby fundus dystrophy, pseudoinflammatory)	AB051444
2.62097	1.88194	57144	PAK7	p21(CDKN1A)-activated kinase 7	NM_020341.2
2.61895	1.51643	8853	DDEF2	development and differentiation enhancing factor 2	NM_003887.1
2.61677	1.99446	116987	CENTG2	centaurin, gamma 2	NM_014914.2
2.61669	2.46768	29998	GLTSCR1	glioma tumor suppressor candidate region gene 1	NM_015711.1
2.6165	2.45783	286826	LIN9	lin-9 homolog (C. elegans)	NM_173083.2
2.61602	1.86725	221061	C10orf38	chromosome 10 open reading frame 38	XM_167709.3
2.61492	2.42194	152002	FLJ35155	hypothetical protein FLJ35155	NM_152531.3
2.61424	2.26271	56888	KCMF1	potassium channel modulatory factor 1	NM_020122.3
2.61322	1.79142	9788	MTSS1	metastasis suppressor 1	NM_014751.2
2.61188	1.97786	10464	C13orf24	chromosome 13 open reading frame 24	NM_006346.2
2.61037	2.67313	54617	INO80	homolog of yeast INO80	NM_032196.3
2.61019	2.00977	80205	CHD9	chromodomain helicase DNA binding protein 9	NM_025134.3
2.60825	1.64032	57609	KIAA1463	KIAA1463 protein	NM_173602.2
2.60645	1.95603	6622	SNCA	synuclein, alpha (non A4 component of amyloid precursor)	NM_000345.2
2.60637	1.84256	25937	WWTR1	WW domain containing transcription regulator 1	NM_015472.3
2.60585	2.15991	580	BARD1	BRCA1 associated RING domain 1	NM_000465.1
2.60522	2.42679	57659	ZBTB4	zinc finger and BTB domain containing 4	NM_020899.2
2.60322	1.90118	3707	ITPKB	inositol 1,4,5-trisphosphate 3-kinase B	NM_002221.2
2.60185	2.46917	157922	CAMSAP1	calmodulin regulated spectrin-associated protein 1	NM_015447.1
2.60157	1.96297	23200	ATP11B	ATPase, Class VI, type 11B	XM_087254.5
2.59956	2.26229	57485	ATXN7L1	ataxin 7-like 1	AB033044
2.59915	2.95642	64225	ARL6IP2	ADP-ribosylation factor-like 6 interacting protein 2	NM_022374.1
2.59611	2.09044	166785	MMAA	methylmalonic aciduria (cobalamin deficiency) type A	NM_172250.1
2.59245	2.04296	1352	COX10	COX10 homolog, cytochrome c oxidase assembly protein, heme A: farnesyltransferase (yeast)	NM_001303.2
2.58808	1.6385	23081	JMJD2C	jumonji domain containing 2C	NM_015061.1
2.58738	2.39167	84896	ATAD1	ATPase family, AAA domain containing 1	NM_032810.2
2.5873	1.80054	10403	KNTC2	kinetochore associated 2	NM_006101.1
2.58598	1.61412	23335	WDR7	WD repeat domain 7	NM_015285.1
2.58276	2.69357	8027	STAM	signal transducing adaptor molecule (SH3 domain and ITAM motif) 1	NM_003473.2
2.58209	2.46775	10743	RAI1	retinoic acid induced 1	NM_030665.3
2.57936	2.91862	57600	KIAA1450	KIAA1450 protein	AB040883
2.57635	2.20582	5738	PTGFRN	prostaglandin F2 receptor negative regulator	NM_020440.2
2.57164	1.88642	23760	PITPNB	phosphatidylinositol transfer protein, beta	NM_012399.3
2.57155	2.07793	9679	FAM53B	family with sequence similarity 53, member B	NM_014661.3
2.56659	2.83193	8554	PIAS1	protein inhibitor of activated STAT, 1	NM_016166.1
2.56424	2.62501	4215	MAP3K3	mitogen-activated protein kinase kinase kinase 3	NM_002401.3
2.56098	1.70817	51762	RAB8B	RAB8B, member RAS oncogene family	NM_016530.1
2.56061	1.8946	102	ADAM10	a disintegrin and metalloproteinase domain 10	NM_001110.1
2.56016	1.96312	25836	NIPBL	Nipped-B homolog (Drosophila)	NM_133433.2
2.55969	2.20207	25966	C21orf25	chromosome 21 open reading frame 25	NM_199050.1
2.55901	1.93889	64326	COP1	constitutive photomorphogenic protein	NM_001001740.2
2.55879	2.07497	54874	FNBP1L	formin binding protein 1-like	AK025526
2.55433	1.75057	2869	GRK5	G protein-coupled receptor kinase 5	NM_005308.2
2.55258	1.93652	26054	SENP6	SUMO1/sentrin specific protease 6	NM_015571.1
2.5443	2.06703	23008	KIAA0265	KIAA0265 protein	NM_014997.1
2.54411	2.06682	7337	UBE3A	ubiquitin protein ligase E3A (human papilloma virus E6-associated protein, Angelman syndrome)	NM_000462.2
2.544	2.79815	7994	MYST3	MYST histone acetyltransferase (monocytic leukemia) 3	NM_006766.2
2.54227	1.81302	79718	TBL1XR1	transducin (beta)-like 1X-linked receptor 1	NM_024665.3
2.5393	2.30657	51322	WAC	WW domain containing adaptor with coiled-coil	NM_016628.2
2.5392	2.6083	23405	DICER1	Dicer1, Dcr-1 homolog (Drosophila)	NM_030621.2
2.53887	3.4428	10114	HIPK3	homeodomain interacting protein kinase 3	NM_005734.2
2.53599	3.21178	51061	LOC51061	hypothetical protein LOC51061	NM_015914.5
2.53597	3.25967	58489	LOC58489	hypothetical protein from EUROIMAGE 588495	XM_051862.6
2.53355	1.95932	2743	GLRB	glycine receptor, beta	NM_000824.2
2.53291	3.86307	55092	FLJ10199	hypothetical protein FLJ10199	NM_018022.1
2.53125	2.32597	9456	HOMER1	homer homolog 1 (Drosophila)	NM_004272.3
2.53029	1.9248	1005	CDH7	cadherin 7, type 2	NM_004361.2
2.52998	1.95579	8505	PARG	poly (ADP-ribose) glycohydrolase	NM_003631.1
2.52957	1.73253	10243	GPHN	gephyrin	NM_020806.3
2.5221	3.41726	6018	RLF	rearranged L-myc fusion sequence	NM_012421.1
2.52153	2.09209	9627	SNCAIP	synuclein, alpha interacting protein (synphilin)	NM_005460.1
2.51462	3.21486	7565	ZNF17	zinc finger protein 17 (HPF3, KOX 10)	NM_006959.1
2.51309	2.18196	55609	SUHW3	suppressor of hairy wing homolog 3 (Drosophila)	NM_017666.2
2.5107	2.71602	51111	SUV420H1	suppressor of variegation 4-20 homolog 1 (Drosophila)	NM_017635.3
2.51048	2.08324	5903	RANBP2	RAN binding protein 2	NM_006267.3
2.50997	2.03368	145282	MIPOL1	mirror-image polydactyly 1	NM_138731.2
2.50994	3.91561	340252	FLJ90430	hypothetical protein FLJ90430	NM_178558.2
2.50774	2.25054	9824	ARHGAP11A	Rho GTPase activating protein 11A	NM_014783.2
2.5062	2.42069	57552	KIAA1363	KIAA1363 protein	NM_020792.2
2.50463	2.07828	57224	NHSL1	NHS-like 1	XM_496826.1
2.50428	1.38927	1062	CENPE	centromere protein E, 312kDa	NM_001813.1
2.50348	2.2676	10402	SIAT10	sialyltransferase 10 (alpha-2,3-sialyltransferase VI)	NM_006100.2
2.50256	2.96477	58516	C12orf14	chromosome 12 open reading frame 14	NM_021238.1
2.50225	3.63788	9819	KIAA0669	KIAA0669 gene product	NM_014779.2
2.50009	2.07922	92597	MOBKL1A	MOB1, Mps One Binder kinase activator-like 1A (yeast)	NM_173468.2
2.50003	1.819	5921	RASA1	RAS p21 protein activator (GTPase activating protein) 1	NM_002890.1
2.49821	1.86965	56992	KNSL7	kinesin-like 7	NM_020242.1
2.49569	2.03446	80155	TBDN100	NMDA receptor regulated 1	NM_057175
2.49487	2.16804	56977	DKFZp762K222	hypothetical protein DKFZp762K222	NM_020225.1
2.49181	2.78236	10285	SMNDC1	survival motor neuron domain containing 1	NM_005871.2
2.48848	1.9243	55852	HT008	uncharacterized hypothalamus protein HT008	NM_018469.3
2.48704	2.3183	131566	DCBLD2	discoidin, CUB and LCCL domain containing 2	NM_080927.3
2.48499	1.83907	57559	AMSH-LP	associated molecule with the SH3 domain of STAM (AMSH) like protein	NM_020799.2
2.48198	1.9465	1956	EGFR	epidermal growth factor receptor (erythroblastic leukemia viral (v-erb-b) oncogene homolog, avian)	NM_005228.3
2.48176	2.41653	57614	KIAA1468	KIAA1468	NM_020854.2
2.48123	1.62831	80816	KIAA1713	KIAA1713 protein	XM_290811.3
2.4753	3.3776	3667	IRS1	insulin receptor substrate 1	NM_005544.1
2.47266	1.73325	2070	EYA4	eyes absent homolog 4 (Drosophila)	NM_004100.2
2.47259	1.8483	9871	SEC24D	SEC24 related gene family, member D (S. cerevisiae)	NM_014822.1
2.47245	2.17014	1387	CREBBP	CREB binding protein (Rubinstein-Taybi syndrome)	NM_004380.1
2.4723	1.71433	57521	raptor	raptor	NM_020761.1
2.4693	2.18199	10664	CTCF	CCCTC-binding factor (zinc finger protein)	NM_006565.1
2.46772	2.72556	57194	ATP10A	ATPase, Class V, type 10A	NM_024490.2
2.46641	2.13141	3796	KIF2	kinesin heavy chain member 2	NM_004520.1
2.465	2.87831	55294	FBXW7	F-box and WD-40 domain protein 7 (archipelago homolog, Drosophila)	NM_018315.2
2.46318	2.11866	57670	KIAA1549	KIAA1549 protein	XM_379932.1
2.46237	2.66483	81608	FIP1L1	FIP1 like 1 (S. cerevisiae)	NM_030917.2
2.46193	2.57137	54439	RBM27	RNA binding motif protein 27	XM_291128.3
2.46084	3.42558	51259	MGC13379	HSPC244	NM_016499.2
2.45955	1.90622	7290	HIRA	HIR histone cell cycle regulation defective homolog A (S. cerevisiae)	NM_003325.3
2.45205	3.24536	9527	GOSR1	golgi SNAP receptor complex member 1	NM_001007024.1
